# Supplementary material for: Resveratrol/Hydrazone Hybrids: Synthesis and Chemopreventive Activity against Colorectal Cancer Cells
Source: Pharmaceutics. 2022 Oct 24;14(11):2278. doi: 10.3390/pharmaceutics14112278 (PMC9694494; doi:10.3390/pharmaceutics14112278)
Supplement: Supplementary file 1 [file pharmaceutics-14-02278-s001.zip]

Archive with 1 entries (1 files):
- pharmaceutics-1967423-supplementary.pdf
